# Supplementary material for: Phytochemical Diversity and Antioxidant Potential of Natural Populations of Nelumbo nucifera Gaertn. throughout the Floristic Regions in Thailand
Source: Molecules. 2022 Jan 20;27(3):681. doi: 10.3390/molecules27030681 (PMC8840423; doi:10.3390/molecules27030681)
Supplement: Supplementary file 1 [file molecules-27-00681-s001.zip]

Archive with 1 entries (1 files):
- molecules-1561339-supplementary.pdf
